# Supplementary material for: Identification of Six Novel Proteins Containing a ZP Module from Nemertean Species
Source: Biomolecules. 2024 Dec 2;14(12):1545. doi: 10.3390/biom14121545 (PMC11673550; doi:10.3390/biom14121545)
Supplement: Supplementary file 1 [file biomolecules-14-01545-s001.zip]

Archive with 1 entries (1 files):
- biomolecules-3319061-supplementary.pdf
